# Supplementary material for: Solvothermal Synthesis of Multiple Dihydropyrimidinones at a Time as Inhibitors of Eg5
Source: Molecules. 2021 Mar 30;26(7):1925. doi: 10.3390/molecules26071925 (PMC8037182; doi:10.3390/molecules26071925)
Supplement: Supplementary file 1 [file molecules-26-01925-s001.zip]

Archive with 2 entries (2 files):
- Supplementary Materials No.1.doc
- Supplementary Material No.2.xlsx
