# Supplementary material for: Solvothermal Synthesis of Multiple Dihydropyrimidinones at a Time as Inhibitors of Eg5
Source: Molecules. 2021 Mar 30;26(7):1925. doi: 10.3390/molecules26071925 (PMC8037182; doi:10.3390/molecules26071925)
Supplement: Supplementary file 1 [file molecules-26-01925-s001.zip › Supplementary Material No.2.xlsx]

## Sheet: Caco-2 cell line
Table S4. OD490 values for Cytotoxity of MTS assay with Caco-2 cell line.
Compound concentration	C9				Medium with compound				C9				Medium with compound				C9				Medium with compound
	Well 1	Well 2	Well 3	Mean	Well 1	Well 2	Mean		Well 1	Well 2	Well 3	Mean	Well 1	Well 2	Mean		Well 1	Well 2	Well 3	Mean	Well 1	Well 2	Mean
100μM	0.295	0.3313	0.336	0.320767	0.2022	0.2222	0.2122		0.2898	0.3121	0.2965	0.299467	0.1854	0.1932	0.1893		0.3633	0.2374	0.3921	0.330933	0.2164	0.2139	0.21515
50μM	0.4378	0.4511	0.4331	0.440667	0.1656	0.1756	0.1706		0.3953	0.4678	0.3721	0.411733	0.1532	0.1489	0.15105		0.4963	0.3954	0.4613	0.451	0.1862	0.1712	0.1787
25μM	0.578	0.5488	0.5637	0.5635	0.1868	0.1709	0.17885		0.5232	0.5214	0.5594	0.534667	0.1865	0.1655	0.176		0.6789	0.5214	0.6121	0.604133	0.1751	0.1535	0.1643
10μM	0.5664	0.6539	0.6968	0.639033	0.1716	0.1899	0.18075		0.5553	0.5431	0.6832	0.593867	0.1683	0.1721	0.1702		0.6349	0.6214	0.7001	0.652133	0.1746	0.1688	0.1717
1μM	0.6594	0.6683	0.6393	0.655667	0.1742	0.1647	0.16945		0.6398	0.6387	0.62	0.632833	0.1632	0.1578	0.1605		0.6898	0.6914	0.5921	0.657767	0.1746	0.1668	0.1707
0.5μM	0.66	0.6452	0.6685	0.6579	0.1845	0.1696	0.17705		0.6499	0.6217	0.6574	0.643	0.1795	0.1594	0.16945		0.6676	0.6999	0.6752	0.6809	0.1734	0.1685	0.17095
0μM	0.6525	0.6543	0.6325	0.646433	0.1872	0.1616	0.1744		0.6935	0.6311	0.6541	0.659567	0.1931	0.1732	0.18315		0.7038	0.6141	0.6989	0.672267	0.1884	0.1864	0.1874
	D1				Medium with compound				D1				Medium with compound				D1				Medium with compound
	Well 1	Well 2	Well 3	Mean	Well 1	Well 2	Mean		Well 1	Well 2	Well 3	Mean	Well 1	Well 2	Mean		Well 1	Well 2	Well 3	Mean	Well 1	Well 2	Mean
100μM	0.6273	0.5214	0.4962	0.5483	0.2654	0.2356	0.2505		0.5662	0.4999	0.4431	0.503067	0.2487	0.2581	0.2534		0.5214	0.4347	0.4814	0.479167	0.2114	0.1924	0.2019
50μM	0.5048	0.5114	0.4972	0.504467	0.1729	0.183	0.17795		0.4983	0.502	0.5531	0.5178	0.1934	0.1771	0.18525		0.6048	0.5048	0.4988	0.536133	0.1941	0.1647	0.1794
25μM	0.6149	0.5791	0.5903	0.594767	0.1737	0.174	0.17385		0.5801	0.6127	0.5666	0.586467	0.1638	0.1867	0.17525		0.5903	0.5721	0.5974	0.5866	0.1685	0.1755	0.172
10μM	0.6611	0.6501	0.6639	0.658367	0.1738	0.2438	0.2088		0.6493	0.5502	0.6742	0.624567	0.2014	0.1987	0.20005		0.6611	0.5578	0.6341	0.617667	0.1841	0.1789	0.1815
1μM	0.6046	0.6209	0.6002	0.608567	0.1763	0.1582	0.16725		0.6102	0.5846	0.6145	0.6031	0.1934	0.1623	0.17785		0.6046	0.6112	0.6387	0.618167	0.1642	0.1532	0.1587
0.5μM	0.5649	0.5391	0.7282	0.610733	0.1712	0.1542	0.1627		0.6391	0.6324	0.5484	0.606633	0.1668	0.1741	0.17045		0.6774	0.5749	0.5903	0.6142	0.1555	0.1832	0.16935
0μM	0.6212	0.6341	0.6384	0.631233	0.1784	0.1864	0.1824		0.6853	0.6341	0.5241	0.6145	0.1931	0.1732	0.18315		0.7412	0.6141	0.5284	0.6279	0.1884	0.1864	0.1874
	D2				Medium with compound				D2				Medium with compound				D2				Medium with compound
	Well 1	Well 2	Well 3	Mean	Well 1	Well 2	Mean		Well 1	Well 2	Well 3	Mean	Well 1	Well 2	Mean		Well 1	Well 2	Well 3	Mean	Well 1	Well 2	Mean
100μM	0.4762	0.4852	0.4831	0.4815	0.1603	0.1945	0.1774		0.5278	0.5253	0.5332	0.528767	0.2188	0.219	0.2189		0.5637	0.4985	0.4932	0.518467	0.1987	0.2158	0.20725
50μM	0.6013	0.6084	0.5625	0.590733	0.1912	0.1974	0.1943		0.5688	0.5038	0.5324	0.535	0.2156	0.2152	0.2154		0.6025	0.5936	0.5321	0.576067	0.2014	0.2111	0.20625
25μM	0.5587	0.657	0.6185	0.6114	0.1673	0.1656	0.16645		0.5825	0.7137	0.7364	0.677533	0.2192	0.2168	0.218		0.6214	0.6325	0.601	0.6183	0.203	0.1882	0.1956
10μM	0.5314	0.614	0.6893	0.611567	0.1874	0.1746	0.181		0.7116	0.7395	0.771	0.7407	0.2173	0.2125	0.2149		0.7421	0.5621	0.6874	0.663867	0.1895	0.1998	0.19465
1μM	0.5288	0.6946	0.6813	0.6349	0.1666	0.1606	0.1636		0.7813	0.6848	0.7716	0.7459	0.2025	0.2167	0.2096		0.6245	0.701	0.6982	0.674567	0.2111	0.1958	0.20345
0.5μM	0.5887	0.6362	0.6562	0.627033	0.2249	0.2025	0.2137		0.7084	0.7002	0.7123	0.706967	0.2218	0.2222	0.222		0.4885	0.8254	0.7414	0.6851	0.2145	0.2091	0.2118
0μM	0.5824	0.5801	0.6555	0.606	0.1979	0.1662	0.18205		0.6853	0.6341	0.5241	0.6145	0.1931	0.1732	0.18315		0.6247	0.6003	0.66	0.628333	0.1631	0.1698	0.16645
	D3				Medium with compound				D3				Medium with compound				D3				Medium with compound
	Well 1	Well 2	Well 3	Mean	Well 1	Well 2	Mean		Well 1	Well 2	Well 3	Mean	Well 1	Well 2	Mean		Well 1	Well 2	Well 3	Mean	Well 1	Well 2	Mean
100μM	0.595	0.5357	0.5456	0.558767	0.1893	0.1813	0.1853		0.7196	0.6757	0.7086	0.7013	0.2184	0.2005	0.20945		0.7561	0.7145	0.6987	0.7231	0.203	0.2136	0.2083
50μM	0.7708	0.7874	0.7736	0.777267	0.1735	0.1758	0.17465		0.7521	0.7258	0.6501	0.709333	0.224	0.2237	0.22385		0.6532	0.7354	0.7621	0.7169	0.1789	0.1986	0.18875
25μM	0.641	0.7249	0.688	0.684633	0.161	0.1779	0.16945		0.662	0.6871	0.6097	0.652933	0.2175	0.2059	0.2117		0.6989	0.6784	0.6891	0.6888	0.1865	0.1952	0.19085
10μM	0.6754	0.6571	0.6982	0.6769	0.1714	0.1734	0.1724		0.7146	0.7063	0.7114	0.710767	0.2121	0.2188	0.21545		0.6912	0.7365	0.7003	0.709333	0.1587	0.1985	0.1786
1μM	0.6405	0.6612	0.6777	0.6598	0.157	0.1547	0.15585		0.6596	0.7226	0.5749	0.652367	0.2124	0.2327	0.22255		0.6954	0.6888	0.7201	0.701433	0.1698	0.187	0.1784
0.5μM	0.6262	0.6384	0.6515	0.6387	0.1513	0.1559	0.1536		0.7283	0.7863	0.6291	0.714567	0.2567	0.1979	0.2273		0.6256	0.6879	0.6985	0.670667	0.1589	0.1898	0.17435
0μM	0.6525	0.6543	0.6325	0.646433	0.1872	0.1616	0.1744		0.6935	0.6311	0.6541	0.659567	0.1931	0.1732	0.18315		0.7038	0.6141	0.6989	0.672267	0.1884	0.1864	0.1874
	D4				Medium with compound				D4				Medium with compound				D4				Medium with compound
	Well 1	Well 2	Well 3	Mean	Well 1	Well 2	Mean		Well 1	Well 2	Well 3	Mean	Well 1	Well 2	Mean		Well 1	Well 2	Well 3	Mean	Well 1	Well 2	Mean
100μM	0.4202	0.3796	0.3553	0.385033	0.1767	0.1756	0.17615		0.4418	0.3643	0.3741	0.3934	0.2271	0.2207	0.2239		0.3698	0.4013	0.4321	0.401067	0.201	0.221	0.211
50μM	0.4576	0.5055	0.5485	0.503867	0.2123	0.1902	0.20125		0.41	0.4612	0.4486	0.439933	0.2239	0.2209	0.2224		0.4412	0.4698	0.312	0.407667	0.2013	0.231	0.21615
25μM	0.5783	0.5766	0.6058	0.5869	0.1703	0.172	0.17115		0.5352	0.4777	0.4969	0.503267	0.2194	0.2163	0.21785		0.5123	0.4876	0.5333	0.511067	0.1965	0.2322	0.21435
10μM	0.55	0.5282	0.5233	0.533833	0.1749	0.171	0.17295		0.5277	0.6414	0.5536	0.574233	0.23	0.2352	0.2326		0.5899	0.5614	0.5377	0.563	0.2	0.2136	0.2068
1μM	0.5948	0.5673	0.5637	0.575267	0.1587	0.1671	0.1629		0.6433	0.6589	0.6185	0.640233	0.2241	0.2287	0.2264		0.6635	0.689	0.5129	0.6218	0.2111	0.2039	0.2075
0.5μM	0.5884	0.5582	0.5647	0.570433	0.1648	0.166	0.1654		0.5407	0.6416	0.6041	0.595467	0.2161	0.2418	0.22895		0.6698	0.6201	0.6928	0.6609	0.2136	0.1988	0.2062
0μM	0.6035	0.5715	0.5437	0.5729	0.2014	0.1612	0.1813		0.6097	0.697	0.6134	0.640033	0.204	0.2198	0.2119		0.6117	0.6557	0.5839	0.6171	0.1784	0.1647	0.17155
	D7				Medium with compound				D7				Medium with compound				D7				Medium with compound
	Well 1	Well 2	Well 3	Mean	Well 1	Well 2	Mean		Well 1	Well 2	Well 3	Mean	Well 1	Well 2	Mean		Well 1	Well 2	Well 3	Mean	Well 1	Well 2	Mean
100μM	0.3713	0.3955	0.4006	0.389133	0.2085	0.1881	0.1983		0.4755	0.4428	0.4398	0.4527	0.2434	0.2615	0.25245		0.4012	0.4123	0.3785	0.397333	0.2014	0.1862	0.1938
50μM	0.5283	0.4168	0.3716	0.4389	0.2074	0.1709	0.18915		0.5209	0.4937	0.4332	0.4826	0.2189	0.2154	0.21715		0.5112	0.4213	0.3987	0.443733	0.182	0.1999	0.19095
25μM	0.5041	0.5114	0.5279	0.514467	0.1727	0.1628	0.16775		0.548	0.4698	0.5172	0.511667	0.2037	0.2061	0.2049		0.5221	0.5321	0.5	0.518067	0.1687	0.201	0.18485
10μM	0.5519	0.5485	0.5208	0.5404	0.1795	0.175	0.17725		0.5402	0.5543	0.5057	0.5334	0.2126	0.2177	0.21515		0.5552	0.5101	0.561	0.5421	0.1898	0.1475	0.16865
1μM	0.5419	0.5318	0.5197	0.531133	0.1689	0.1595	0.1642		0.5454	0.5593	0.5827	0.562467	0.2159	0.2243	0.2201		0.5665	0.5741	0.5214	0.554	0.1598	0.1745	0.16715
0.5μM	0.5534	0.6352	0.5185	0.569033	0.1723	0.17	0.17115		0.6374	0.6303	0.5839	0.6172	0.2194	0.2206	0.22		0.6634	0.5231	0.5647	0.583733	0.1666	0.1578	0.1622
0μM	0.5824	0.5801	0.6555	0.606	0.1979	0.1662	0.18205		0.6853	0.6341	0.5241	0.6145	0.1931	0.1732	0.18315		0.6247	0.6003	0.66	0.628333	0.1631	0.1698	0.16645
	D10				Medium with compound				D10				Medium with compound				D10				Medium with compound
	Well 1	Well 2	Well 3	Mean	Well 1	Well 2	Mean		Well 1	Well 2	Well 3	Mean	Well 1	Well 2	Mean		Well 1	Well 2	Well 3	Mean	Well 1	Well 2	Mean
100μM	0.3369	0.4685	0.4971	0.434167	0.1723	0.2067	0.1895		0.4737	0.4587	0.4463	0.459567	0.2217	0.2543	0.238		0.4356	0.4169	0.4521	0.434867	0.1894	0.1954	0.1924
50μM	0.3579	0.5436	0.4193	0.440267	0.1636	0.162	0.1628		0.4113	0.5208	0.4969	0.476333	0.2058	0.2275	0.21665		0.4698	0.4875	0.4698	0.4757	0.1745	0.1689	0.1717
25μM	0.3491	0.5643	0.5057	0.473033	0.1662	0.1605	0.16335		0.5132	0.5889	0.5197	0.5406	0.2067	0.211	0.20885		0.5365	0.4987	0.5612	0.532133	0.1985	0.1687	0.1836
10μM	0.4499	0.5248	0.5052	0.4933	0.1608	0.1669	0.16385		0.6	0.624	0.4735	0.565833	0.218	0.2091	0.21355		0.6012	0.6321	0.5911	0.608133	0.1854	0.1963	0.19085
1μM	0.5182	0.491	0.4957	0.501633	0.1646	0.1647	0.16465		0.5315	0.6788	0.626	0.6121	0.2211	0.2157	0.2184		0.6031	0.6621	0.6449	0.6367	0.1992	0.2042	0.2017
0.5μM	0.4527	0.4966	0.4734	0.474233	0.1655	0.1721	0.1688		0.531	0.6234	0.5045	0.552967	0.2281	0.2246	0.22635		0.6132	0.6414	0.6321	0.6289	0.1897	0.1765	0.1831
0μM	0.6035	0.5715	0.5437	0.5729	0.2014	0.1612	0.1813		0.5984	0.5782	0.6274	0.601333	0.2165	0.2051	0.2108		0.6464	0.6115	0.6317	0.629867	0.1884	0.1947	0.19155
	D12				Medium with compound				D12				Medium with compound				D12				Medium with compound
	Well 1	Well 2	Well 3	Mean	Well 1	Well 2	Mean		Well 1	Well 2	Well 3	Mean	Well 1	Well 2	Mean		Well 1	Well 2	Well 3	Mean	Well 1	Well 2	Mean
100μM	0.421	0.4345	0.4153	0.4236	0.1787	0.1633	0.171		0.5668	0.6735	0.5498	0.5967	0.2506	0.2295	0.24005		0.4925	0.4687	0.4578	0.473	0.1888	0.1842	0.1865
50μM	0.5776	0.584	0.5499	0.5705	0.1945	0.1794	0.18695		0.6452	0.6668	0.5302	0.614067	0.2456	0.2371	0.24135		0.5933	0.5725	0.5988	0.5882	0.1744	0.1899	0.18215
25μM	0.5868	0.5324	0.4646	0.527933	0.1661	0.1649	0.1655		0.5247	0.5145	0.5736	0.5376	0.2271	0.2243	0.2257		0.5863	0.5944	0.5711	0.583933	0.1982	0.1674	0.1828
10μM	0.5238	0.5488	0.5251	0.532567	0.1658	0.1762	0.171		0.585	0.6539	0.5909	0.609933	0.2571	0.2418	0.24945		0.6123	0.6244	0.6214	0.619367	0.1874	0.1985	0.19295
1μM	0.4703	0.5352	0.4835	0.496333	0.1529	0.1676	0.16025		0.5559	0.7221	0.6591	0.6457	0.2244	0.211	0.2177		0.6178	0.6489	0.6021	0.622933	0.1899	0.1647	0.1773
0.5μM	0.4995	0.5121	0.4973	0.502967	0.1651	0.1689	0.167		0.5732	0.7838	0.6933	0.683433	0.2241	0.2103	0.2172		0.6017	0.6354	0.61	0.6157	0.1754	0.1798	0.1776
0μM	0.6035	0.5715	0.5437	0.5729	0.2014	0.1612	0.1813		0.6097	0.697	0.6134	0.640033	0.204	0.2198	0.2119		0.6117	0.6557	0.5839	0.6171	0.1784	0.1647	0.17155
	D14				Medium with compound				D14				Medium with compound				D14				Medium with compound
	Well 1	Well 2	Well 3	Mean	Well 1	Well 2	Mean		Well 1	Well 2	Well 3	Mean	Well 1	Well 2	Mean		Well 1	Well 2	Well 3	Mean	Well 1	Well 2	Mean
100μM	0.4537	0.4965	0.4424	0.4642	0.2126	0.1742	0.1934		0.4326	0.5246	0.4878	0.481667	0.2237	0.214	0.21885		0.4632	0.4397	0.493	0.4653	0.1847	0.1842	0.18445
50μM	0.531	0.5192	0.4883	0.512833	0.1839	0.2415	0.2127		0.5229	0.564	0.4732	0.520033	0.2142	0.2072	0.2107		0.49852	0.4532	0.4621	0.471273	0.1749	0.1802	0.17755
25μM	0.5396	0.5578	0.6844	0.593933	0.173	0.3512	0.2621		0.4988	0.5384	0.5466	0.527933	0.2085	0.2028	0.20565		0.5324	0.5784	0.5601	0.556967	0.1896	0.2145	0.20205
10μM	0.6178	0.6082	0.6409	0.6223	0.1812	0.1946	0.1879		0.6136	0.6117	0.6164	0.6139	0.2146	0.2147	0.21465		0.5987	0.6312	0.6424	0.6241	0.1657	0.1985	0.1821
1μM	0.6178	0.6082	0.6409	0.6223	0.1812	0.1946	0.1879		0.6251	0.6916	0.6987	0.6718	0.2134	0.2126	0.213		0.6324	0.6014	0.6401	0.624633	0.1766	0.1822	0.1794
0.5μM	0.5553	0.556	0.6875	0.5996	0.1662	0.1744	0.1703		0.6506	0.6879	0.6791	0.672533	0.2176	0.2414	0.2295		0.612	0.6285	0.6952	0.645233	0.1785	0.1925	0.1855
0μM	0.6111	0.6308	0.6257	0.622533	0.1819	0.17	0.17595		0.6187	0.6761	0.6611	0.651967	0.2018	0.1968	0.1993		0.6097	0.697	0.6134	0.640033	0.1984	0.1882	0.1933
	Monastrol				Medium with compound				Monastrol				Medium with compound				Monastrol				Medium with compound
	Well 1	Well 2	Well 3	Mean	Well 1	Well 2	Mean		Well 1	Well 2	Well 3	Mean	Well 1	Well 2	Mean		Well 1	Well 2	Well 3	Mean	Well 1	Well 2	Mean
100μM	0.4497	0.4701	0.4184	0.446067	0.1769	0.1828	0.17985		0.5213	0.5306	0.4809	0.510933	0.2084	0.2061	0.20725		0.4321	0.4767	0.4922	0.467	0.1784	0.1821	0.18025
50μM	0.4127	0.5627	0.511	0.495467	0.1748	0.1805	0.17765		0.594	0.5177	0.5598	0.557167	0.2211	0.2136	0.21735		0.5287	0.5021	0.5214	0.5174	0.1687	0.1723	0.1705
25μM	0.5485	0.5284	0.5329	0.5366	0.1741	0.182	0.17805		0.5969	0.6213	0.5715	0.596567	0.2106	0.2136	0.2121		0.5784	0.581	0.5439	0.567767	0.1874	0.1698	0.1786
10μM	0.6414	0.6303	0.5477	0.606467	0.1704	0.1755	0.17295		0.6953	0.6962	0.5912	0.6609	0.2188	0.2109	0.21485		0.6012	0.6583	0.5132	0.5909	0.1724	0.1769	0.17465
1μM	0.6697	0.6037	0.6213	0.631567	0.1761	0.1808	0.17845		0.6746	0.7532	0.6345	0.687433	0.222	0.2446	0.2333		0.6332	0.6854	0.6211	0.646567	0.1862	0.1798	0.183
0.5μM	0.6883	0.626	0.5808	0.6317	0.172	0.1882	0.1801		0.6307	0.6567	0.6508	0.646067	0.2146	0.2225	0.21855		0.6325	0.6	0.6531	0.629867	0.1668	0.1874	0.1771
0μM	0.5247	0.6003	0.66	0.595	0.1631	0.1598	0.16145		0.6187	0.6761	0.6611	0.651967	0.2018	0.1968	0.1993		0.6464	0.6115	0.6317	0.629867	0.1884	0.1947	0.19155
Note:datas from column B to H belongs to the first cytotoxity of MTS assay with Caco-2 cell line, colume J to P belongs to the second assaye, colume R to X belongs to the third assay.

## Sheet: Hela cell line
Table S5. OD490 values for Cytotoxity of MTS assay with Hela cell line.
Compound concentration	C9				Medium with compound				C9				Medium with compound				C9				Medium with compound
	Well 1	Well 2	Well 3	Mean	Well 1	Well 2	Mean		Well 1	Well 2	Well 3	Mean	Well 1	Well 2	Mean		Well 1	Well 2	Well 3	Mean	Well 1	Well 2	Mean
100μM	0.9154	1.2917	1.1859	1.131	0.1998	0.1977	0.19875		1.1234	1.1125	1.0589	1.09827	0.1956	0.1924	0.194		1.0232	1.1136	1.1784	1.10507	0.2011	0.1988	0.19995
50μM	1.2953	1.8006	1.8654	1.65377	0.1469	0.141	0.14395		1.5694	1.6357	1.6987	1.6346	0.1524	0.1411	0.14675		1.6532	1.7755	1.6445	1.69107	0.1436	0.142	0.1428
25μM	1.4666	1.9622	2.0346	1.82113	0.1431	0.1427	0.1429		1.7589	1.8637	1.9021	1.84157	0.1433	0.1503	0.1468		1.7769	1.8252	1.9965	1.8662	0.1412	0.1411	0.14115
10μM	2.166	2.3778	2.382	2.3086	0.1429	0.1445	0.1437		2.2135	2.1456	2.1987	2.18593	0.1436	0.152	0.1478		2.2123	2.5652	2.4365	2.40467	0.141	0.1388	0.1399
1μM	2.1436	2.5164	2.4149	2.3583	0.1428	0.1415	0.14215		2.2145	2.4935	2.4784	2.39547	0.1469	0.142	0.14445		2.4685	2.5532	2.3985	2.4734	0.1387	0.1422	0.14045
0.5μM	2.5337	2.5147	2.4773	2.50857	0.1432	0.1446	0.1439		2.5377	2.5102	2.4603	2.50273	0.1401	0.1444	0.14225		2.7845	2.5536	2.2245	2.52087	0.1411	0.14	0.14055
0μM	2.5	2.5815	2.4245	2.502	0.1397	0.143	0.14135		2.5164	2.5143	2.5752	2.5353	0.1397	0.143	0.14135		2.6324	2.7133	2.5365	2.6274	0.1413	0.1422	0.14175
	D1				Medium with compound				D1				Medium with compound				D1				Medium with compound
	Well 1	Well 2	Well 3	Mean	Well 1	Well 2	Mean		Well 1	Well 2	Well 3	Mean	Well 1	Well 2	Mean		Well 1	Well 2	Well 3	Mean	Well 1	Well 2	Mean
100μM	1.9106	1.9576	2.0459	1.97137	0.2356	0.2364	0.236		2.036	1.849	2.022	1.969	0.2147	0.216	0.21535		2.0141	1.8426	1.8657	1.90747	0.2231	0.2365	0.2298
50μM	2.0719	2.1034	1.959	2.04477	0.1758	0.1772	0.1765		1.9987	2.1136	2.0599	2.0574	0.1758	0.1772	0.1765		2.0136	1.9658	2.1478	2.0424	0.1654	0.1899	0.17765
25μM	2.1204	2.2546	2.0445	2.13983	0.1453	0.1484	0.14685		2.2361	2.1235	2.2145	2.19137	0.1453	0.1484	0.14685		2.2233	2.2142	2.0145	2.15067	0.1433	0.1411	0.1422
10μM	2.3442	2.5603	2.3272	2.41057	0.146	0.1723	0.15915		2.6351	2.1367	2.2169	2.32957	0.146	0.1723	0.15915		2.5635	2.3145	2.5698	2.4826	0.1496	0.1488	0.1492
1μM	2.6885	2.5442	2.6922	2.64163	0.1739	0.1379	0.1559		2.5367	2.4698	2.7314	2.5793	0.1739	0.1379	0.1559		2.6969	2.7546	2.7033	2.71827	0.1416	0.1596	0.1506
0.5μM	2.6286	2.5425	2.6155	2.59553	0.1445	0.1335	0.139		2.6314	2.601	2.5433	2.5919	0.1445	0.1335	0.139		2.7036	2.5565	2.2688	2.50963	0.1416	0.1433	0.14245
0μM	2.5164	2.5143	2.5752	2.5353	0.1397	0.143	0.14135		2.5	2.5815	2.4245	2.502	0.1397	0.143	0.14135		2.6324	2.7133	2.5365	2.6274	0.1413	0.1422	0.14175
	D2				Medium with compound				D2				Medium with compound				D2				Medium with compound
	Well 1	Well 2	Well 3	Mean	Well 1	Well 2	Mean		Well 1	Well 2	Well 3	Mean	Well 1	Well 2	Mean		Well 1	Well 2	Well 3	Mean	Well 1	Well 2	Mean
100μM	2.0164	1.9699	1.9794	1.98857	0.1679	0.1444	0.15615		1.8863	1.9925	2.2014	2.02673	0.1458	0.1533	0.14955		1.9987	2.0123	1.9986	2.0032	0.1588	0.1498	0.1543
50μM	2.7237	2.5642	2.6617	2.64987	0.1406	0.173	0.1568		2.6654	2.5656	2.3324	2.52113	0.1432	0.1407	0.14195		2.6547	2.5655	2.6788	2.633	0.1436	0.1525	0.14805
25μM	2.4669	2.6653	2.7919	2.64137	0.1378	0.1402	0.139		2.8835	2.4699	2.5888	2.6474	0.143	0.1401	0.14155		2.5656	2.6632	2.5894	2.60607	0.142	0.1411	0.14155
10μM	2.4718	2.728	2.6077	2.6025	0.14	0.1404	0.1402		2.8301	2.6874	2.7401	2.75253	0.1403	0.1405	0.1404		2.5659	2.6898	2.7784	2.67803	0.1432	0.149	0.1461
1μM	2.5465	2.6265	2.5734	2.58213	0.1552	0.1447	0.14995		2.6874	2.5987	2.5641	2.61673	0.1466	0.1485	0.14755		2.5645	2.7848	2.6854	2.67823	0.1414	0.1488	0.1451
0.5μM	2.6512	2.723	2.4982	2.62413	0.1468	0.1618	0.1543		2.7038	2.6687	2.5371	2.63653	0.1414	0.1453	0.14335		2.5959	2.8645	2.5656	2.67533	0.1455	0.1468	0.14615
0μM	2.6154	2.5809	2.6004	2.5989	0.1528	0.1472	0.15		2.6083	2.4758	2.7417	2.6086	0.1423	0.1883	0.1653		2.6501	2.4987	2.6986	2.6158	0.1416	0.1536	0.1476
	D3				Medium with compound				D3				Medium with compound				D3				Medium with compound
	Well 1	Well 2	Well 3	Mean	Well 1	Well 2	Mean		Well 1	Well 2	Well 3	Mean	Well 1	Well 2	Mean		Well 1	Well 2	Well 3	Mean	Well 1	Well 2	Mean
100μM	1.7277	1.8895	1.7156	1.7776	0.158	0.1564	0.1572		1.6245	1.8996	1.7654	1.76317	0.156	0.1532	0.1546		1.6654	1.8247	1.8869	1.79233	0.1533	0.1588	0.15605
50μM	2.3872	2.292	2.1878	2.289	0.1473	0.1536	0.15045		2.3332	2.3089	2.0147	2.21893	0.1473	0.1536	0.15045		2.4301	2.3354	2.1196	2.29503	0.1463	0.1489	0.1476
25μM	2.304	2.5337	2.3542	2.3973	0.146	0.1458	0.1459		2.5301	2.4698	2.1998	2.3999	0.142	0.1444	0.1432		2.5355	2.5124	2.2245	2.42413	0.1415	0.1498	0.14565
10μM	2.6883	2.6311	2.4948	2.60473	0.1414	0.1392	0.1403		2.7032	2.6012	2.5503	2.61823	0.1403	0.1422	0.14125		2.7745	2.6563	2.4949	2.6419	0.1411	0.1399	0.1405
1μM	2.6242	2.5242	2.458	2.53547	0.1593	0.1427	0.151		2.753	2.3014	2.7514	2.60193	0.1432	0.1402	0.1417		2.6365	2.7412	2.6531	2.67693	0.1421	0.15	0.14605
0.5μM	2.9485	2.6032	2.7743	2.77533	0.1515	0.1419	0.1467		2.7664	2.923	2.4458	2.71173	0.1459	0.14	0.14295		2.8863	2.8745	2.7301	2.8303	0.1415	0.1498	0.14565
0μM	2.6083	2.4758	2.7417	2.6086	0.1423	0.1883	0.1653		2.6154	2.5809	2.6004	2.5989	0.1528	0.1472	0.15		2.6501	2.4987	2.6986	2.6158	0.1416	0.1536	0.1476
	D4				Medium with compound				D4				Medium with compound				D4				Medium with compound
	Well 1	Well 2	Well 3	Mean	Well 1	Well 2	Mean		Well 1	Well 2	Well 3	Mean	Well 1	Well 2	Mean		Well 1	Well 2	Well 3	Mean	Well 1	Well 2	Mean
100μM	1.9024	1.9524	1.8761	1.9103	0.1486	0.1449	0.14675		2.0124	2.0036	1.9963	2.0041	0.1433	0.1402	0.14175		1.8989	1.9478	1.9587	1.93513	0.1411	0.1421	0.1416
50μM	2.2013	2.5633	2.7046	2.48973	0.1437	0.146	0.14485		2.5532	2.4198	2.4652	2.4794	0.1433	0.142	0.14265		2.465	2.5462	2.5985	2.53657	0.1421	0.141	0.14155
25μM	2.5014	2.5977	2.6541	2.5844	0.1477	0.1808	0.16425		2.6354	2.6289	2.641	2.6351	0.1471	0.1405	0.1438		2.5658	2.6542	2.5988	2.60627	0.1431	0.1466	0.14485
10μM	2.6331	2.7562	2.7295	2.70627	0.1435	0.179	0.16125		2.6985	2.7856	2.8336	2.77257	0.1433	0.1426	0.14295		2.3545	2.7454	2.6589	2.58627	0.1416	0.1433	0.14245
1μM	2.4427	2.5466	2.5103	2.49987	0.1517	0.1435	0.1476		2.6654	2.6879	2.6588	2.6707	0.1432	0.1411	0.14215		2.654	2.5421	2.5	2.56537	0.1419	0.1421	0.142
0.5μM	2.3169	2.6787	2.6902	2.56193	0.1444	0.1537	0.14905		2.7756	2.2036	2.9963	2.6585	0.1436	0.1414	0.1425		2.6541	2.5689	2.6665	2.62983	0.1421	0.1435	0.1428
0μM	2.5733	2.3252	2.5948	2.49777	0.1629	0.1399	0.1514		2.6258	2.6208	2.5819	2.6095	0.1395	0.1429	0.1412		2.689	2.5533	2.6325	2.62493	0.1416	0.143	0.1423
	D7				Medium with compound				D7				Medium with compound				D7				Medium with compound
	Well 1	Well 2	Well 3	Mean	Well 1	Well 2	Mean		Well 1	Well 2	Well 3	Mean	Well 1	Well 2	Mean		Well 1	Well 2	Well 3	Mean	Well 1	Well 2	Mean
100μM	1.8876	1.9083	2.1021	1.966	0.1769	0.1871	0.182		1.6754	1.8601	1.9987	1.84473	0.1874	0.1898	0.1886		1.9698	1.9033	1.8546	1.90923	0.1689	0.1795	0.1742
50μM	2.5239	2.4847	2.3602	2.45627	0.1539	0.1494	0.15165		2.3365	2.0124	2.301	2.21663	0.1499	0.1532	0.15155		2.4565	2.6544	2.2214	2.4441	0.1599	0.153	0.15645
25μM	2.7056	2.6228	2.6091	2.64583	0.1411	0.1405	0.1408		2.5901	2.6301	2.6774	2.63253	0.1433	0.142	0.14265		2.6987	2.6457	2.7102	2.68487	0.1411	0.1496	0.14535
10μM	2.7201	2.4926	2.5244	2.57903	0.1427	0.1411	0.1419		2.3698	2.8523	2.5521	2.5914	0.1498	0.14	0.1449		2.5657	2.6845	2.5698	2.60667	0.1413	0.1422	0.14175
1μM	2.4152	2.4632	2.4962	2.4582	0.1455	0.1415	0.1435		2.8624	2.6541	2.301	2.60583	0.1403	0.14	0.14015		2.6686	2.598	2.741	2.6692	0.1498	0.1415	0.14565
0.5μM	2.5621	2.6393	2.5711	2.59083	0.1488	0.1417	0.14525		2.5588	2.6974	2.7741	2.67677	0.1421	0.1469	0.1445		2.6545	2.6358	2.6749	2.65507	0.1482	0.1462	0.1472
0μM	2.6258	2.6208	2.5819	2.6095	0.1395	0.1429	0.1412		2.5733	2.3252	2.5948	2.49777	0.1629	0.1399	0.1514		2.689	2.5533	2.6325	2.62493	0.1416	0.143	0.1423
	D10				Medium with compound				D10				Medium with compound				D10				Medium with compound
	Well 1	Well 2	Well 3	Mean	Well 1	Well 2	Mean		Well 1	Well 2	Well 3	Mean	Well 1	Well 2	Mean		Well 1	Well 2	Well 3	Mean	Well 1	Well 2	Mean
100μM	1.6759	1.743	1.6346	1.6845	0.1542	0.1628	0.1585		1.6324	1.5024	1.6898	1.6082	0.1568	0.1615	0.15915		1.6578	1.6988	1.7542	1.7036	0.1533	0.1599	0.1566
50μM	1.6416	1.7737	2.1285	1.84793	0.1386	0.1398	0.1392		1.7425	1.7321	1.8201	1.7649	0.1401	0.1389	0.1395		1.7845	1.8032	1.842	1.8099	0.1411	0.1436	0.14235
25μM	1.9325	2.3409	2.4004	2.2246	0.138	0.1409	0.13945		2.0147	2.2032	2.2414	2.1531	0.1402	0.1433	0.14175		2.101	2.1141	2.3365	2.18387	0.142	0.1411	0.14155
10μM	2.2701	2.4384	2.5408	2.41643	0.1356	0.1399	0.13775		2.3071	2.3385	2.4512	2.3656	0.1406	0.1412	0.1409		2.3685	2.4635	2.5587	2.46357	0.1433	0.1416	0.14245
1μM	2.4058	2.5965	2.6345	2.5456	0.1384	0.138	0.1382		2.6241	2.8523	2.5641	2.68017	0.1415	0.1433	0.1424		2.636	2.5412	2.6456	2.6076	0.1416	0.1433	0.14245
0.5μM	2.2781	2.4004	2.6514	2.4433	0.1502	0.1422	0.1462		2.6587	2.4789	2.7165	2.61803	0.1433	0.1427	0.143		2.6365	2.6647	2.8942	2.7318	0.1456	0.1477	0.14665
0μM	2.4162	2.5329	2.4833	2.47747	0.141	0.1412	0.1411		2.6123	2.3621	2.5029	2.49243	0.1426	0.1337	0.13815		2.6363	2.5487	2.6321	2.6057	0.1416	0.1399	0.14075
	D12				Medium with compound				D12				Medium with compound				D12				Medium with compound
	Well 1	Well 2	Well 3	Mean	Well 1	Well 2	Mean		Well 1	Well 2	Well 3	Mean	Well 1	Well 2	Mean		Well 1	Well 2	Well 3	Mean	Well 1	Well 2	Mean
100μM	2.411	2.1799	2.4192	2.3367	0.1701	0.1618	0.16595		2.3674	2.4214	2.4369	2.40857	0.1721	0.1711	0.1716		2.1753	2.3324	2.4065	2.30473	0.1688	0.1695	0.16915
50μM	2.3673	2.6584	2.5291	2.51827	0.1755	0.1627	0.1691		2.4652	2.5569	2.6201	2.5474	0.1633	0.1689	0.1661		2.4365	2.5532	2.5654	2.51837	0.1655	0.1688	0.16715
25μM	2.2367	2.1978	2.2571	2.23053	0.1402	0.1416	0.1409		2.5698	2.5525	2.4369	2.51973	0.1423	0.1469	0.1446		2.6859	2.5363	2.6896	2.63727	0.1401	0.1411	0.1406
10μM	2.5708	2.6029	2.792	2.65523	0.1432	0.141	0.1421		2.5898	2.5741	2.5698	2.5779	0.1421	0.1433	0.1427		2.5898	2.6635	2.5501	2.60113	0.141	0.1387	0.13985
1μM	2.4815	2.2707	2.409	2.38707	0.1469	0.1504	0.14865		2.5302	2.5698	2.5874	2.56247	0.1436	0.1499	0.14675		2.5896	2.6985	2.6543	2.64747	0.1414	0.1466	0.144
0.5μM	2.5235	2.4821	2.3285	2.4447	0.1499	0.1376	0.14375		2.5366	2.2547	2.8365	2.5426	0.1432	0.1485	0.14585		2.6535	2.5478	2.6489	2.61673	0.1431	0.14	0.14155
0μM	2.6123	2.3621	2.5029	2.49243	0.1426	0.1337	0.13815		2.4162	2.5329	2.4833	2.47747	0.141	0.1412	0.1411		2.6363	2.5487	2.6321	2.6057	0.1416	0.1399	0.14075
	D14				Medium with compound				D14				Medium with compound				D14				Medium with compound
	Well 1	Well 2	Well 3	Mean	Well 1	Well 2	Mean		Well 1	Well 2	Well 3	Mean	Well 1	Well 2	Mean		Well 1	Well 2	Well 3	Mean	Well 1	Well 2	Mean
100μM	2.7163	2.455	2.3919	2.52107	0.1523	0.1545	0.1534		2.6987	2.4465	2.4301	2.5251	0.1469	0.1536	0.15025		2.6689	2.5641	2.5874	2.6068	0.1533	0.1547	0.154
50μM	2.6176	2.8052	2.8752	2.766	0.1532	0.142	0.1476		2.6324	2.5687	2.7741	2.6584	0.1433	0.1498	0.14655		2.5574	2.4768	2.6698	2.568	0.1522	0.1635	0.15785
25μM	2.2633	2.6154	2.5338	2.47083	0.1387	0.1383	0.1385		2.5835	2.5478	2.5532	2.5615	0.1416	0.1435	0.14255		2.3365	2.4587	2.6521	2.48243	0.1412	0.1485	0.14485
10μM	2.5006	2.629	2.4381	2.52257	0.1364	0.1394	0.1379		2.4987	2.5687	2.5565	2.5413	0.1433	0.1414	0.14235		2.5321	2.4598	2.5574	2.51643	0.1499	0.1356	0.14275
1μM	2.3561	2.5456	2.5498	2.48383	0.1414	0.1411	0.14125		2.5353	2.4889	2.4478	2.49067	0.1411	0.1402	0.14065		2.4563	2.5587	2.5656	2.52687	0.1432	0.1466	0.1449
0.5μM	2.2024	2.5165	2.3887	2.3692	0.1443	0.1416	0.14295		2.5398	2.4478	2.3854	2.45767	0.1433	0.142	0.14265		2.5365	2.6899	2.3365	2.52097	0.1415	0.1468	0.14415
0μM	2.4076	2.4304	2.3904	2.40947	0.1428	0.1441	0.14345		2.5563	2.5353	2.4587	2.51677	0.1415	0.1488	0.14515		2.5959	2.6541	2.2365	2.4955	0.1422	0.1403	0.14125
	Monastrol				Medium with compound				Monastrol				Medium with compound				Monastrol				Medium with compound
	Well 1	Well 2	Well 3	Mean	Well 1	Well 2	Mean		Well 1	Well 2	Well 3	Mean	Well 1	Well 2	Mean		Well 1	Well 2	Well 3	Mean	Well 1	Well 2	Mean
100μM	2.3464	2.147	2.1612	2.2182	0.1434	0.1433	0.14335		2.4236	2.654	2.5142	2.5306	0.1422	0.1474	0.1448		2.3654	2.5784	2.4352	2.45967	0.1426	0.1411	0.14185
50μM	2.7188	2.4306	2.5263	2.55857	0.1485	0.1449	0.1467		2.3541	2.5478	2.4514	2.4511	0.1456	0.1425	0.14405		2.5412	2.6521	2.6587	2.61733	0.1458	0.1452	0.1455
25μM	2.1835	2.2875	2.2928	2.2546	0.1375	0.1407	0.1391		2.6854	2.3365	2.5541	2.52533	0.1433	0.141	0.14215		2.5874	2.2584	2.6541	2.49997	0.1477	0.1425	0.1451
10μM	2.1607	2.2561	2.2317	2.21617	0.1435	0.1495	0.1465		2.6541	2.5541	2.5354	2.5812	0.1498	0.1458	0.1478		2.651	2.2561	2.6524	2.51983	0.1436	0.1485	0.14605
1μM	2.3365	2.0131	2.1393	2.16297	0.1407	0.1427	0.1417		2.5687	2.5478	2.5214	2.54597	0.1465	0.1424	0.14445		2.5748	2.5214	2.423	2.5064	0.14	0.1425	0.14125
0.5μM	2.3556	2.5698	2.4458	2.45707	0.1426	0.1455	0.14405		2.5874	2.6523	2.5698	2.60317	0.1458	0.1422	0.144		2.6417	2.547	2.6854	2.6247	0.1574	0.1452	0.1513
0μM	2.4076	2.4304	2.3904	2.40947	0.1428	0.1441	0.14345		2.5563	2.5353	2.4587	2.51677	0.1415	0.1488	0.14515		2.5959	2.6541	2.2365	2.4955	0.1422	0.1403	0.14125
Note:datas from column B to H belongs to the first cytotoxity of MTS assay with Hela cell line, colume J to P belongs to the second assaye, colume R to X belongs to the third assay.

## Sheet: T24 cell line
Table S6. OD490 values for Cytotoxity of MTS assay with T24 cell line.
Compound concentration	C9				Medium with compound				C9				Medium with compound				C9				Medium with compound
	Well 1	Well 2	Well 3	Mean	Well 1	Well 2	Mean		Well 1	Well 2	Well 3	Mean	Well 1	Well 2	Mean		Well 1	Well 2	Well 3	Mean	Well 1	Well 2	Mean
100μM	1.1347	1.0869	1.1684	1.13	0.1811	0.1825	0.1818		1.1133	1.0101	1.023	1.0488	0.1784	0.1793	0.17885		1.012	1.1123	1.0334	1.05257	0.1756	0.1782	0.1769
50μM	1.395	1.4682	1.4091	1.4241	0.1783	0.1712	0.17475		1.3242	1.3021	1.2688	1.29837	0.1725	0.1411	0.1568		1.2854	1.2312	1.2985	1.2717	0.1741	0.1716	0.17285
25μM	1.6737	1.6555	1.6875	1.67223	0.1811	0.1794	0.18025		1.5784	1.5687	1.5214	1.55617	0.1754	0.1763	0.17585		1.5255	1.4895	1.5632	1.52607	0.1711	0.1716	0.17135
10μM	1.7529	1.7204	1.8096	1.76097	0.1842	0.1803	0.18225		1.6952	1.7032	1.6758	1.6914	0.1722	0.1789	0.17555		1.6523	1.6854	1.732	1.6899	0.1715	0.1765	0.174
1μM	1.7891	1.7321	1.7213	1.7475	0.183	0.1977	0.19035		1.6854	1.6687	1.7201	1.6914	0.1787	0.1765	0.1776		1.6654	1.6854	1.7023	1.68437	0.1719	0.1733	0.1726
0.5μM	1.7105	1.7618	1.7137	1.72867	0.1801	0.1844	0.18225		1.7012	1.6854	1.7112	1.69927	0.1798	0.1802	0.18		1.7151	1.6985	1.6252	1.6796	0.1719	0.1722	0.17205
0μM	1.7922	1.7477	1.7506	1.7635	0.1791	0.1952	0.18715		1.6588	1.7036	1.6954	1.68593	0.17321	0.1852	0.179205		1.6358	1.7035	1.6985	1.67927	0.1754	0.1716	0.1735
	D1				Medium with compound				D1				Medium with compound				D1				Medium with compound
	Well 1	Well 2	Well 3	Mean	Well 1	Well 2	Mean		Well 1	Well 2	Well 3	Mean	Well 1	Well 2	Mean		Well 1	Well 2	Well 3	Mean	Well 1	Well 2	Mean
100μM	1.4729	1.3331	1.4975	1.4345	0.2664	0.2187	0.24255		1.3654	1.5687	1.2235	1.38587	0.201	0.2188	0.2099		1.3553	1.4058	1.2423	1.33447	0.1858	0.174	0.1799
50μM	1.4408	1.5156	1.5997	1.5187	0.222	0.2412	0.2316		1.5365	1.5214	1.4896	1.51583	0.2033	0.2214	0.21235		1.4214	1.4823	1.4336	1.44577	0.1875	0.1823	0.1849
25μM	1.87	1.7393	1.6554	1.7549	0.1692	0.1804	0.1748		1.6685	1.7236	1.7741	1.72207	0.1784	0.1856	0.182		1.7747	1.7535	1.9522	1.8268	0.1688	0.1742	0.1715
10μM	2.1723	1.779	1.6864	1.87923	0.222	0.1729	0.19745		1.9658	1.6625	1.602	1.74343	0.1784	0.1765	0.17745		1.7768	1.8524	1.6352	1.7548	0.1722	0.1732	0.1727
1μM	1.9288	1.8729	1.6348	1.81217	0.1746	0.2113	0.19295		1.5621	1.7412	1.4251	1.57613	0.1736	0.172	0.1728		1.7236	1.7425	1.7365	1.7342	0.1736	0.1669	0.17025
0.5μM	1.958	1.8859	1.5421	1.79533	0.178	0.1638	0.1709		1.6321	1.6547	1.6987	1.66183	0.1783	0.174	0.17615		1.6325	1.6625	1.7698	1.68827	0.1745	0.1633	0.1689
0μM	1.7922	1.7477	1.7506	1.7635	0.1791	0.1952	0.18715		1.6588	1.7036	1.6954	1.68593	0.17321	0.1852	0.179205		1.6325	1.6852	1.6987	1.67213	0.1788	0.1622	0.1705
	D2				Medium with compound				D2				Medium with compound				D2				Medium with compound
	Well 1	Well 2	Well 3	Mean	Well 1	Well 2	Mean		Well 1	Well 2	Well 3	Mean	Well 1	Well 2	Mean		Well 1	Well 2	Well 3	Mean	Well 1	Well 2	Mean
100μM	1.4456	1.6062	1.5646	1.5388	0.1677	0.1725	0.1701		1.4274	1.502	1.4842	1.4712	0.1624	0.1758	0.1691
50μM	1.7713	1.4256	1.4009	1.5326	0.1849	0.1561	0.1705		1.6524	1.6895	1.742	1.69463	0.1654	0.1765	0.17095
25μM	1.7779	1.7471	1.206	1.577	0.1832	0.1649	0.17405		1.7747	1.7842	1.6982	1.75237	0.1753	0.1717	0.1735
10μM	1.5585	1.7096	1.9584	1.74217	0.1746	0.1585	0.16655		1.6985	1.7032	1.6999	1.70053	0.1735	0.176	0.17475
1μM	1.8529	2.1141	1.7306	1.8992	0.1715	0.1798	0.17565		1.6985	1.7321	1.7632	1.73127	0.1733	0.1698	0.17155
0.5μM	1.872	1.7367	1.9486	1.85243	0.1821	0.1869	0.1845		1.7425	1.732	1.7265	1.73367	0.1763	0.1725	0.1744
0μM	1.6551	1.8353	2.0436	1.84467	0.1695	0.1734	0.17145		1.7062	1.6984	1.7542	1.7196	0.1685	0.1742	0.17135
	D3				Medium with compound				D3				Medium with compound				D3				Medium with compound
	Well 1	Well 2	Well 3	Mean	Well 1	Well 2	Mean		Well 1	Well 2	Well 3	Mean	Well 1	Well 2	Mean		Well 1	Well 2	Well 3	Mean	Well 1	Well 2	Mean
100μM	1.3903	1.4568	1.278	1.37503	0.1766	0.191	0.1838
50μM	1.3624	1.444	1.462	1.4228	0.1753	0.1875	0.1814
25μM	1.4267	1.6194	1.4336	1.49323	0.1776	0.1693	0.17345
10μM	1.3957	1.6776	1.6957	1.58967	0.164	0.1712	0.1676
1μM	1.4512	1.443	1.3702	1.42147	0.1724	0.1734	0.1729
0.5μM	1.9267	1.7284	1.8399	1.83167	0.171	0.1777	0.17435
0μM	1.2986	1.429	1.5295	1.41903	0.17	0.1561	0.16305
	D4				Medium with compound				D4				Medium with compound				D4				Medium with compound
	Well 1	Well 2	Well 3	Mean	Well 1	Well 2	Mean		Well 1	Well 2	Well 3	Mean	Well 1	Well 2	Mean		Well 1	Well 2	Well 3	Mean	Well 1	Well 2	Mean
100μM	1.4538	1.4557	1.4313	1.44693	0.1702	0.1735	0.17185		1.3325	1.2654	1.2365	1.27813	0.17	0.1734	0.1717		1.2539	1.3332	1.2585	1.28187	0.1792	0.1754	0.1773
50μM	1.6866	1.7561	1.4513	1.63133	0.1779	0.1725	0.1752		1.4425	1.4212	1.3652	1.40963	0.1755	0.1652	0.17035		1.4284	1.4022	1.4202	1.41693	0.1734	0.1744	0.1739
25μM	1.6328	1.8078	1.8128	1.75113	0.174	0.1719	0.17295		1.566	1.5848	1.5954	1.58207	0.1652	0.1785	0.17185		1.5385	1.5232	1.5987	1.55347	0.1685	0.1674	0.16795
10μM	1.7289	1.7432	1.8379	1.77	0.1668	0.1729	0.16985		1.6895	1.7125	1.7652	1.7224	0.1663	0.1754	0.17085		1.6647	1.7424	1.7	1.70237	0.1722	0.1728	0.1725
1μM	1.9146	1.8237	2.263	2.00043	0.1768	0.1739	0.17535		1.7235	1.6895	1.6555	1.6895	0.1763	0.1725	0.1744		1.7423	1.702	1.7033	1.71587	0.1766	0.1748	0.1757
0.5μM	1.4364	2.2473	2.1169	1.93353	0.1806	0.183	0.1818		1.6852	1.7785	1.7585	1.74073	0.1852	0.1885	0.18685		1.7423	1.7741	1.7022	1.73953	0.1843	0.1799	0.1821
0μM	1.6551	1.8353	2.0436	1.84467	0.1695	0.1734	0.17145		1.7062	1.6984	1.7542	1.7196	0.1685	0.1742	0.17135		1.6358	1.7035	1.6985	1.67927	0.1754	0.1716	0.1735
	D7				Medium with compound				D7				Medium with compound				D7				Medium with compound
	Well 1	Well 2	Well 3	Mean	Well 1	Well 2	Mean		Well 1	Well 2	Well 3	Mean	Well 1	Well 2	Mean		Well 1	Well 2	Well 3	Mean	Well 1	Well 2	Mean
100μM	1.4704	1.5023	1.3625	1.44507	0.2433	0.2346	0.23895
50μM	1.3613	1.2657	1.3754	1.33413	0.2088	0.2024	0.2056
25μM	1.6186	1.5573	1.3956	1.52383	0.1861	0.1868	0.18645
10μM	1.4996	1.6104	1.3842	1.49807	0.1723	0.1677	0.17
1μM	1.4588	1.7975	1.3323	1.52953	0.1736	0.1636	0.1686
0.5μM	1.2491	1.2874	1.1973	1.2446	0.1804	0.1783	0.17935
0μM	1.2986	1.429	1.5295	1.41903	0.17	0.1561	0.16305
	D10				Medium with compound				D10				Medium with compound				D10				Medium with compound
	Well 1	Well 2	Well 3	Mean	Well 1	Well 2	Mean		Well 1	Well 2	Well 3	Mean	Well 1	Well 2	Mean		Well 1	Well 2	Well 3	Mean	Well 1	Well 2	Mean
100μM	1.2013	1.0672	1.1383	1.1356	0.1767	0.1738	0.17525
50μM	1.1849	1.3216	1.1441	1.21687	0.1706	0.1723	0.17145
25μM	1.3594	1.6346	1.2686	1.42087	0.188	0.2131	0.20055
10μM	1.3272	1.6117	1.4442	1.46103	0.1819	0.2067	0.1943
1μM	1.2835	1.4515	1.3943	1.37643	0.2003	0.2017	0.201
0.5μM	1.3871	1.3651	1.3756	1.37593	0.1923	0.1846	0.18845
0μM	1.1293	1.1355	1.2454	1.17007	0.1664	0.1637	0.16505
	D12				Medium with compound				D12				Medium with compound				D12				Medium with compound
	Well 1	Well 2	Well 3	Mean	Well 1	Well 2	Mean		Well 1	Well 2	Well 3	Mean	Well 1	Well 2	Mean		Well 1	Well 2	Well 3	Mean	Well 1	Well 2	Mean
100μM	1.3664	1.1849	1.167	1.23943	0.184	0.1823	0.18315
50μM	1.3832	1.3204	1.2137	1.30577	0.179	0.1833	0.18115
25μM	1.3758	1.403	1.3572	1.37867	0.1739	0.173	0.17345
10μM	1.3295	1.2196	1.321	1.29003	0.1778	0.1787	0.17825
1μM	1.1324	1.1847	1.1298	1.14897	0.1781	0.1913	0.1847
0.5μM	1.0855	0.8354	1.4216	1.11417	0.1742	0.191	0.1826
0μM	1.1293	1.1355	1.2454	1.17007	0.1664	0.1637	0.16505
	D14				Medium with compound				D14				Medium with compound				D14				Medium with compound
	Well 1	Well 2	Well 3	Mean	Well 1	Well 2	Mean		Well 1	Well 2	Well 3	Mean	Well 1	Well 2	Mean		Well 1	Well 2	Well 3	Mean	Well 1	Well 2	Mean
100μM	1.3732	1.432	1.4629	1.4227	0.1821	0.1934	0.18775
50μM	1.2932	1.17	1.2295	1.2309	0.1694	0.1856	0.1775
25μM	1.2555	1.2167	1.2646	1.2456	0.1696	0.1601	0.16485
10μM	1.2502	1.263	1.285	1.26607	0.167	0.1836	0.1753
1μM	1.2266	1.4478	1.316	1.33013	0.1685	0.1675	0.168
0.5μM	1.0996	1.1541	1.1489	1.1342	0.1705	0.1722	0.17135
0μM	1.3289	1.188	1.2222	1.24637	0.1812	0.1595	0.17035
	Monastrol				Medium with compound				Monastrol				Medium with compound				Monastrol				Medium with compound
	Well 1	Well 2	Well 3	Mean	Well 1	Well 2	Mean		Well 1	Well 2	Well 3	Mean	Well 1	Well 2	Mean		Well 1	Well 2	Well 3	Mean	Well 1	Well 2	Mean
100μM	1.3668	1.4841	1.3428	1.3979	0.1806	0.1853	0.18295		1.3658	1.3365	1.3587	1.35367	0.1745	0.1788	0.17665		1.455	1.3885	1.292	1.3785	0.1685	0.1742	0.17135
50μM	1.5372	1.641	1.5845	1.58757	0.1708	0.166	0.1684		1.6325	1.6666	1.6841	1.66107	0.1722	0.1435	0.15785		1.3024	1.527	1.482	1.43713	0.1564	0.1652	0.1608
25μM	1.7726	1.7434	1.7965	1.77083	0.1755	0.1632	0.16935		1.7416	1.7723	1.5874	1.70043	0.1658	0.1669	0.16635		1.7711	1.6854	1.7324	1.72963	0.1742	0.1716	0.1729
10μM	1.8141	1.7506	1.9088	1.8245	0.1689	0.1855	0.1772		1.5874	1.5998	1.8425	1.67657	0.1647	0.1952	0.17995		1.7425	1.6625	1.5302	1.64507	0.1784	0.1632	0.1708
1μM	1.8866	1.858	1.813	1.85253	0.1792	0.1853	0.18225		1.8475	1.7952	1.7442	1.79563	0.1768	0.1525	0.16465		1.4752	1.8852	1.702	1.68747	0.1638	0.1642	0.164
0.5μM	1.3936	1.6757	1.4858	1.51837	0.1734	0.1943	0.18385		1.9582	1.7425	1.6632	1.78797	0.1703	0.1752	0.17275		1.9582	1.6852	1.6669	1.7701	0.1625	0.1744	0.16845
0μM	1.6823	1.7866	1.5945	1.6878	0.1747	0.1672	0.17095		1.5535	1.7421	1.6325	1.6427	0.1745	0.1652	0.16985		1.6325	1.6852	1.6987	1.67213	0.1788	0.1622	0.1705
Note:datas from column B to H belongs to the first cytotoxity of MTS assay with T24 cell line, colume J to P belongs to the second assaye, colume R to X belongs to the third assay.

## Sheet: L929 cell line
Table S7. OD490 values for Cytotoxity of MTS assay with L929 cell line
Compound concentration	C9				Medium with compound				C9				Medium with compound				C9				Medium with compound
	Well 1	Well 2	Well 3	Mean	Well 1	Well 2	Mean		Well 1	Well 2	Well 3	Mean	Well 1	Well 2	Mean		Well 1	Well 2	Well 3	Mean	Well 1	Well 2	Mean
100μM	0.6518	0.6916	0.6781	0.673833	0.2086	0.1933	0.20095		0.7856	0.7958	0.8062	0.795867	0.2086	0.1933	0.20095		0.802	0.7321	0.7754	0.769833	0.1923	0.19	0.19115
50μM	1.0389	1.0906	1.0471	1.05887	0.1863	0.192	0.18915		1.2236	1.2635	1.1968	1.22797	0.1862	0.1766	0.1814		1.1416	1.201	1.1952	1.17927	0.1769	0.1744	0.17565
25μM	1.1608	1.2406	1.1701	1.1905	0.1737	0.1653	0.1695		1.4563	1.5624	1.4698	1.49617	0.1685	0.1759	0.1722		1.3256	1.3332	1.3587	1.33917	0.1745	0.1719	0.1732
10μM	1.1842	1.1521	1.4254	1.2539	0.1727	0.1748	0.17375		1.6658	1.5966	1.7854	1.6826	0.1756	0.1726	0.1741		1.5987	1.6038	1.5847	1.59573	0.1745	0.1732	0.17385
1μM	1.1921	1.2906	1.382	1.28823	0.1983	0.1826	0.19045		1.75264	1.7963	1.6985	1.74915	0.1753	0.1826	0.17895		1.5147	1.6354	1.5001	1.55007	0.171	0.1685	0.16975
0.5μM	1.2051	1.4334	1.2976	1.31203	0.1736	0.1744	0.174		1.7956	1.7365	1.692	1.74137	0.1763	0.1711	0.1737		1.5628	1.4792	1.5552	1.5324	0.1713	0.1768	0.17405
0μM	1.2029	1.2448	1.3417	1.26313	0.1656	0.17	0.1678		1.7365	1.6895	1.7789	1.73497	0.1536	0.1755	0.16455		1.5656	1.5874	1.4845	1.54583	0.1754	0.17	0.1727
	D1				Medium with compound				D1				Medium with compound				D1				Medium with compound
	Well 1	Well 2	Well 3	Mean	Well 1	Well 2	Mean		Well 1	Well 2	Well 3	Mean	Well 1	Well 2	Mean		Well 1	Well 2	Well 3	Mean	Well 1	Well 2	Mean
100μM	1.1234	1.0461	1.1419	1.1038	0.1975	0.1918	0.19465		1.2022	1.2699	1.3874	1.2865	0.1933	0.2065	0.1999		1.4554	1.2165	1.2933	1.32173	0.1754	0.1625	0.16895
50μM	1.2251	1.1315	1.2627	1.20643	0.1935	0.1971	0.1953		1.4685	1.3855	1.4822	1.4454	0.195	0.183	0.189		1.3124	1.3165	1.2962	1.30837	0.1764	0.1736	0.175
25μM	1.2444	1.2849	1.2747	1.268	0.1645	0.1604	0.16245		1.6525	1.5652	1.6301	1.61593	0.1633	0.175	0.16915		1.5307	1.3321	1.4521	1.4383	0.1625	0.1711	0.1668
10μM	1.387	1.309	1.2498	1.31527	0.1547	0.1695	0.1621		1.6895	1.7985	1.8063	1.76477	0.1622	0.1674	0.1648		1.7235	1.7253	1.6985	1.71577	0.1682	0.1654	0.1668
1μM	1.3334	1.385	1.3462	1.35487	0.1611	0.1575	0.1593		1.7965	1.732	1.7355	1.75467	0.1632	0.1689	0.16605		1.7365	1.7452	1.693	1.7249	0.1643	0.1625	0.1634
0.5μM	1.4101	1.337	1.3648	1.37063	0.1678	0.1567	0.16225		1.7354	1.9532	1.6814	1.79	0.1622	0.1637	0.16295		1.6425	1.7433	1.6847	1.69017	0.1725	0.1622	0.16735
0μM	1.5564	1.2213	1.2822	1.3533	0.1709	0.1588	0.16485		1.7365	1.6895	1.7789	1.73497	0.1536	0.1755	0.16455		1.7425	1.6985	1.8325	1.75783	0.1716	0.1766	0.1741
	D2				Medium with compound				D2				Medium with compound				D2				Medium with compound
	Well 1	Well 2	Well 3	Mean	Well 1	Well 2	Mean		Well 1	Well 2	Well 3	Mean	Well 1	Well 2	Mean		Well 1	Well 2	Well 3	Mean	Well 1	Well 2	Mean
100μM	1.2364	1.1967	1.2618	1.23163	0.178	0.175	0.1765
50μM	1.565	1.4275	1.4667	1.4864	0.1818	0.1889	0.18535
25μM	1.5039	1.5321	1.485	1.507	0.1796	0.1912	0.1854
10μM	1.4578	1.494	1.5185	1.4901	0.1815	0.1832	0.18235
1μM	1.417	1.4018	1.441	1.41993	0.17	0.1708	0.1704
0.5μM	1.364	1.3358	1.3832	1.361	0.1891	0.1825	0.1858
0μM	1.5564	1.2213	1.2822	1.3533	0.1709	0.1588	0.16485
	D3				Medium with compound				D3				Medium with compound				D3				Medium with compound
	Well 1	Well 2	Well 3	Mean	Well 1	Well 2	Mean		Well 1	Well 2	Well 3	Mean	Well 1	Well 2	Mean		Well 1	Well 2	Well 3	Mean	Well 1	Well 2	Mean
100μM	1.093	1.2053	1.0171	1.10513	0.1822	0.1787	0.18045
50μM	1.2135	1.2454	1.1229	1.19393	0.1849	0.1829	0.1839
25μM	1.2312	1.2473	1.2712	1.2499	0.1793	0.1774	0.17835
10μM	1.4568	1.4534	1.2179	1.37603	0.1772	0.1741	0.17565
1μM	1.4997	1.2316	1.2376	1.32297	0.1746	0.1776	0.1761
0.5μM	1.4715	1.2756	1.1589	1.302	0.1765	0.1755	0.176
0μM	1.2029	1.2448	1.3417	1.26313	0.1656	0.17	0.1678
	D4				Medium with compound				D4				Medium with compound				D4				Medium with compound
	Well 1	Well 2	Well 3	Mean	Well 1	Well 2	Mean		Well 1	Well 2	Well 3	Mean	Well 1	Well 2	Mean		Well 1	Well 2	Well 3	Mean	Well 1	Well 2	Mean
100μM	0.8384	0.6461	0.6379	0.707467	0.1868	0.1802	0.1835		0.9062	0.8662	0.8469	0.8731	0.1715	0.1826	0.17705		0.8652	0.7214	0.9325	0.8397	0.1714	0.1733	0.17235
50μM	0.8106	0.9635	1.0043	0.926133	0.1636	0.1852	0.1744		1.3201	1.224	1.3487	1.2976	0.1458	0.1756	0.1607		1.1145	1.2301	1.2869	1.2105	0.1458	0.1756	0.1607
25μM	0.8216	0.8395	1.2269	0.962667	0.1761	0.1751	0.1756		1.4545	1.4879	1.3285	1.42363	0.1721	0.1748	0.17345		1.3325	1.3214	1.2365	1.2968	0.1711	0.1732	0.17215
10μM	1.1408	0.9532	1.0397	1.04457	0.1808	0.1742	0.1775		1.5562	1.5879	1.6852	1.60977	0.1711	0.1763	0.1737		1.5364	1.5879	1.463	1.5291	0.1711	0.1769	0.174
1μM	1.229	1.2817	1.0306	1.18043	0.1917	0.1755	0.1836		1.5848	1.6985	1.7542	1.67917	0.1752	0.1692	0.1722		1.5698	1.5478	1.5202	1.54593	0.1711	0.1749	0.173
0.5μM	1.2664	1.2769	1.1737	1.239	0.1832	0.1817	0.18245		1.5847	1.7925	1.6324	1.66987	0.171	0.1674	0.1692		1.5741	1.5987	1.6852	1.61933	0.1655	0.1624	0.16395
0μM	1.3258	1.0599	1.1132	1.1663	0.1835	0.1789	0.1812		1.5665	1.7032	1.6255	1.63173	0.1762	0.1688	0.1725		1.5656	1.5874	1.4845	1.54583	0.1754	0.17	0.1727
	D7				Medium with compound				D7				Medium with compound				D7				Medium with compound
	Well 1	Well 2	Well 3	Mean	Well 1	Well 2	Mean		Well 1	Well 2	Well 3	Mean	Well 1	Well 2	Mean		Well 1	Well 2	Well 3	Mean	Well 1	Well 2	Mean
100μM	0.7427	0.7798	0.6215	0.714667	0.1932	0.1943	0.19375		0.8306	0.7562	0.8988	0.828533	0.192	0.1899	0.19095		0.8635	0.8992	0.7632	0.841967	0.1922	0.1903	0.19125
50μM	1.0255	1.3097	1.0826	1.13927	0.1862	0.1865	0.18635		1.3685	1.3652	1.3955	1.3764	0.1732	0.1717	0.17245		1.3584	1.2635	1.3987	1.3402	0.1732	0.1717	0.17245
25μM	1.2509	1.2839	1.0945	1.20977	0.1786	0.1931	0.18585		1.4655	1.5869	1.4888	1.51373	0.1722	0.1762	0.1742		1.4658	1.4441	1.3201	1.41	0.1763	0.1755	0.1759
10μM	1.2982	1.3257	1.2432	1.28903	0.1837	0.1771	0.1804		1.6354	1.6254	1.6847	1.6485	0.1754	0.1755	0.17545		1.5935	1.8852	1.632	1.70357	0.171	0.1713	0.17115
1μM	1.3838	1.2582	1.2343	1.2921	0.178	0.1802	0.1791		1.6879	1.6582	1.6955	1.68053	0.1721	0.1754	0.17375		1.6254	1.6358	1.742	1.66773	0.1714	0.1763	0.17385
0.5μM	1.2432	1.3324	1.3135	1.29637	0.1809	0.1809	0.1809		1.6985	1.7484	1.5699	1.67227	0.1788	0.1731	0.17595		1.6545	1.5521	1.6987	1.6351	0.1711	0.1769	0.174
0μM	1.2202	1.2767	1.2987	1.2652	0.1835	0.1789	0.1812		1.5665	1.7032	1.6255	1.63173	0.1762	0.1688	0.1725		1.5656	1.5874	1.4845	1.54583	0.1754	0.17	0.1727
	D10				Medium with compound				D10				Medium with compound				D10				Medium with compound
	Well 1	Well 2	Well 3	Mean	Well 1	Well 2	Mean		Well 1	Well 2	Well 3	Mean	Well 1	Well 2	Mean		Well 1	Well 2	Well 3	Mean	Well 1	Well 2	Mean
100μM	0.8725	0.9125	0.9752	0.920067	0.1778	0.1906	0.1842
50μM	0.968	1.0467	1.1965	1.0704	0.1748	0.1795	0.17715
25μM	1.1856	1.2091	1.1822	1.1923	0.1833	0.1761	0.1797
10μM	1.1874	1.1922	1.1066	1.16207	0.1809	0.1728	0.17685
1μM	1.2474	1.0902	1.0983	1.1453	0.1646	0.1873	0.17595
0.5μM	1.1608	1.2289	1.1452	1.1783	0.1995	0.1874	0.19345
0μM	1.3258	1.0599	1.1132	1.1663	0.1835	0.1789	0.1812
	D12				Medium with compound				D12				Medium with compound				D12				Medium with compound
	Well 1	Well 2	Well 3	Mean	Well 1	Well 2	Mean		Well 1	Well 2	Well 3	Mean	Well 1	Well 2	Mean		Well 1	Well 2	Well 3	Mean	Well 1	Well 2	Mean
100μM	0.8752	0.998	0.8587	0.910633	0.2047	0.1944	0.19955		0.9632	1.0012	1.1122	1.02553	0.2047	0.1944	0.19955		1.3254	1.2547	1.3354	1.30517	0.1788	0.1725	0.17565
50μM	1.0133	1.0567	1.0575	1.0425	0.1956	0.1956	0.1956		1.2147	1.2548	1.3214	1.26363	0.1874	0.1958	0.1916		1.3352	1.3582	1.4687	1.38737	0.1684	0.1712	0.1698
25μM	1.1639	1.1385	1.0965	1.13297	0.1758	0.1772	0.1765		1.4632	1.2302	1.3841	1.35917	0.1789	0.1862	0.18255		1.5924	1.5955	1.5674	1.5851	0.1642	0.1716	0.1679
10μM	1.2175	1.1577	1.2021	1.19243	0.1881	0.1794	0.18375		1.3665	1.4252	1.4252	1.40563	0.1754	0.1748	0.1751		1.6874	1.5874	1.5922	1.62233	0.1766	0.1725	0.17455
1μM	1.2156	1.2049	1.1374	1.18597	0.1879	0.1797	0.1838		1.5248	1.4852	1.4101	1.47337	0.1752	0.1766	0.1759		1.5474	1.5836	1.5478	1.5596	0.1766	0.1732	0.1749
0.5μM	1.1038	1.2202	1.25	1.19133	0.188	0.1886	0.1883		1.538	1.4321	1.4489	1.473	0.1745	0.1799	0.1772		1.5471	1.563	1.6214	1.57717	0.1755	0.1732	0.17435
0μM	1.3258	1.0599	1.1132	1.1663	0.1835	0.1789	0.1812		1.3354	1.3874	1.4654	1.39607	0.1755	0.1684	0.17195		1.5254	1.6354	1.7412	1.634	0.1855	0.1652	0.17535
	D14				Medium with compound				D14				Medium with compound				D14				Medium with compound
	Well 1	Well 2	Well 3	Mean	Well 1	Well 2	Mean		Well 1	Well 2	Well 3	Mean	Well 1	Well 2	Mean		Well 1	Well 2	Well 3	Mean	Well 1	Well 2	Mean
100μM	0.7506	1.0796	1.2998	1.04333	0.1898	0.2049	0.19735		1.1121	1.1285	1.1022	1.11427	0.1985	0.1835	0.191		1.3251	1.3325	1.2542	1.30393	0.173	0.1768	0.1749
50μM	0.8914	1.1616	1.1948	1.0826	0.2025	0.2003	0.2014		1.1241	1.2101	1.1265	1.15357	0.1785	0.1832	0.18085		1.3665	1.3874	1.4025	1.38547	0.1725	0.1721	0.1723
25μM	1.1764	1.2795	1.0451	1.167	0.1755	0.1786	0.17705		1.3065	1.2547	1.3366	1.29927	0.1714	0.1716	0.1715		1.4424	1.5235	1.6222	1.52937	0.171	0.1733	0.17215
10μM	1.2039	1.365	1.1963	1.25507	0.1849	0.1754	0.18015		1.3365	1.5325	1.4022	1.42373	0.1724	0.1763	0.17435		1.5254	1.62	1.5525	1.56597	0.1715	0.1711	0.1713
1μM	1.2932	1.2928	1.2533	1.27977	0.1708	0.1864	0.1786		1.4325	1.3987	1.641	1.49073	0.1708	0.1864	0.1786		1.5874	1.6622	1.5574	1.60233	0.1736	0.1765	0.17505
1.5μM	1.2563	1.3177	1.2448	1.27293	0.1866	0.1825	0.18455		1.4258	1.4302	1.5412	1.46573	0.1733	0.1724	0.17285		1.5254	1.5988	1.5793	1.56783	0.1755	0.1822	0.17885
0μM	1.2202	1.2767	1.2987	1.2652	0.1835	0.1789	0.1812		1.3354	1.3874	1.4654	1.39607	0.1755	0.1684	0.17195		1.5254	1.6354	1.7412	1.634	0.1855	0.1652	0.17535
	Monastrol				Medium with compound				Monastrol				Medium with compound				Monastrol				Medium with compound
	Well 1	Well 2	Well 3	Mean	Well 1	Well 2	Mean		Well 1	Well 2	Well 3	Mean	Well 1	Well 2	Mean		Well 1	Well 2	Well 3	Mean	Well 1	Well 2	Mean
100μM	1.0639	1.0037	1.0076	1.02507	0.1771	0.1926	0.18485		1.2354	1.2789	1.2265	1.24693	0.1547	0.1744	0.16455		1.4541	1.471	1.3952	1.4401	0.1685	0.1622	0.16535
50μM	1.3844	1.2943	1.3505	1.34307	0.1876	0.1785	0.18305		1.3355	1.2894	1.4221	1.349	0.1744	0.1628	0.1686		1.5524	1.4714	1.6874	1.5704	0.1722	0.1624	0.1673
25μM	1.2192	1.1415	1.0377	1.1328	0.1732	0.1717	0.17245		1.3652	1.2214	1.3652	1.31727	0.1784	0.1768	0.1776		1.6324	1.5241	1.7241	1.62687	0.1736	0.1684	0.171
10μM	1.1741	1.1023	1.0651	1.11383	0.1743	0.1809	0.1776		1.3354	1.3582	1.6874	1.46033	0.1733	0.1721	0.1727		1.4784	1.4585	1.6874	1.54143	0.1647	0.1803	0.1725
1μM	1.2759	1.1464	1.2212	1.2145	0.1721	0.1754	0.17375		1.3654	1.3847	1.2145	1.32153	0.1785	0.1746	0.17655		1.5474	1.5368	1.4987	1.52763	0.1722	0.1687	0.17045
1.5μM	1.1568	1.0812	1.2095	1.14917	0.0532	0.0525	0.05285		1.2897	1.2478	1.3254	1.28763	0.1657	0.1724	0.16905		1.5823	1.5874	1.5332	1.56763	0.1742	0.1699	0.17205
0μM	1.1329	1.1786	1.0406	1.11737	0.181133	0.181133	0.181133		1.2574	1.3384	1.4521	1.3493	0.1745	0.1685	0.1715		1.6747	1.5268	1.6874	1.62963	0.1788	0.172	0.1754
Note:datas from column B to H belongs to the first cytotoxity of MTS assay with L929 cell line, colume J to P belongs to the second assaye, colume R to X belongs to the third assay.
